# Supplementary material for: Co-producing a randomized controlled trial on the frequency of bathing in eczema: description of a citizen science approach
Source: Skin Health Dis. 2025 Apr 16;5(2):130–9. doi: 10.1093/skinhd/vzaf005 (PMC12068486; doi:10.1093/skinhd/vzaf005)
Supplement: vzaf005_Supplementary_Data [file vzaf005_supplementary_data.zip]

Archive with 5 entries (5 files):
- Supplemental File.pdf
- Supplemental Table 1.docx
- Supplemental Table 2.docx
- Supplemental Table 3.docx
- Supplemental Table 4.docx
